# Supplementary material for: A Novel Method That Allows SNP Discrimination with 160:1 Ratio for Biosensors Based on DNA-DNA Hybridization
Source: Biosensors (Basel). 2021 Aug 6;11(8):265. doi: 10.3390/bios11080265 (PMC8391390; doi:10.3390/bios11080265)
Supplement: Supplementary file 1 [file biosensors-11-00265-s001.zip]

Archive with 1 entries (1 files):
- biosensors-1304733-supplementary.pdf
